# Supplementary material for: Effects of Supplementation of the Synbiotic Ecologic® 825/FOS P6 on Intestinal Barrier Function in Healthy Humans: A Randomized Controlled Trial
Source: PLoS One. 2016 Dec 9;11(12):e0167775. doi: 10.1371/journal.pone.0167775 (PMC5147956; doi:10.1371/journal.pone.0167775)
Supplement: S3 File — (XLSX) [file pone.0167775.s003.xlsx]

## Sheet: Manuscript parameters
	Baseline characteristics			Urinary sugar excretions and ratio's reflecting gastrointestinal permeability																												Plasma analyses												Symptom scores at baseline (1 day)
Intervention	Age	Gender	BMI	Sucrose_T1	Sucrose_T2	Sucrose_T3	Sucrose_T4	Lactulose_T1	Lactulose_T2	Lactulose_T3	Lactulose_T4	Rhamnose_T1	Rhamnose_T2	Rhamnose_T3	Rhamnose_T4	L/R ratio_T1	L/R ratio_T2	L/R ratio_T3	L/R ratio_T4	Sucralose_T1	Sucralose_T2	Sucralose_T3	Sucralose_T4	Erythritol_T1	Erythritol_T2	Erythritol_T3	Erythritol_T4	S/E ratio_T1	S/E ratio_T2	S/E ratio_T3	S/E ratio_T4	Zonulin_T1	Zonulin_T2	TNFa_T1	TNFa_T2	IL-1B_T1	IL-1B_T2	IL-6_T1	IL-6_T2	IL-8_T1	IL-8_T2	MCP-1_T1	MCP-1_T2	Abdominal discomfort	Abdominal pain	Abdominal distension	Constipation	Diarrhea	Flatulence
Control	23.8056	Male	24.5932	6.01148	18.4798	6.06268	8.11031	6.55349	15.4724	10.21	19.3407	327.8	263.2	510.1	294.7	0.0199895	0.0587961	0.0200138	0.0656247	108.742	63.1228	55.2543	60.6843	5055.2	3358.9	2669.8	3255.5	0.0215109	0.0187925	0.0206961	0.0186407	15.774	20.8	7.8	6.09	0.035	0.03	0.21	0.22	1.04	0.54	36.56	26.36	1	1	1	1	1	1
Ecologic 825/FOS	18.4011	Male	22.8571	5.79766	6.72975	10.3112	18.7771	24.9832	30.7429	8.42978	45.2641	586.7	349.6	302.7	409	0.0425796	0.0879462	0.0278532	0.110659	54.8814	63.6552	38.278	53.3029	4895.3	2992.1	2725.4	3087.7	0.0112111	0.0212748	0.014045	0.017263	18.1	17.28	6.785	3.585	0.435	0.16	2.055	0.315	3.465	1.91	29.935	28.35	1	1	1	1	1	1
Ecologic 825/FOS	19.1786	Male	21.7365	9.42001	15.4012	11.1298	10.6853	4.38525	14.022	5.57949	1.24881	266	248.3	307.9	42.2	0.0164847	0.0564794	0.0181216	0.0295796	55.0433	90.7259	72.1205	48.6757	3361.9	1703.1	2813	3213.9	0.0163725	0.0532697	0.0256385	0.0151456	18.18	13.562	11.8	10.315	0.135	0.155	0.495	1.085	1.61	1.47	28.675	29.87	2	2	2	1	1	1
Control	20.1615	Female	23.3887	8.61448	38.6892	10.401	33.6511	8.21266	11.9125	7.49465	43.161	361.6	517.3	309.1	535.6	0.0227094	0.0230275	0.0242481	0.0805914	38.1106	63.2122	27.3864	48.9232	3294.6	2730.4	2087	2468.6	0.0115675	0.0231517	0.0131223	0.0198181	15.263	14.507	3.515	1.24	0.06	0.04	0.01	OOR<	0.73	0.805	27.25	15.905	1	1	1	1	1	1
Control	20.5558	Female	26.1427	6.28035	9.24696	2.18896	16.6992	3.1227	11.5453	3.64412	11.0778	205.6	146.2	74.4	308.7	0.0151858	0.0789685	0.0489797	0.0358838	32.2618	64.6577	25.9357	20.3231	3735.1	2275.7	1177.1	2137.2	0.00863739	0.0284122	0.0220343	0.00950928	18.076	15.221	1.24	1.75	0.07	0.085	OOR<	0.15	1.04	1.485	17.975	28.86	2	2	1	1	1	4
Ecologic 825/FOS	19.1622	Male	23.6713	6.67293	18.6606	7.01366	17.6011	15.2468	45.5368	22.9871	20.9569	383.8	318	553	313.1	0.039723	0.143181	0.041566	0.0669308	82.0961	109.903	58.735	34.7285	3753.9	4346	3281.7	2295	0.0218696	0.0252884	0.0178978	0.0151324	13.423	12.899	3.515	4.16	0.085	0.125	0.12	0.3	0.85	1.315	15.66	23.04	1	1	1	1	1	1
Control	24.6133	Female	21.0077	8.7868	20.3123	8.4531	7.19957	6.11576	6.30641	9.28384	21.7861	300.7	59.9	353.3	503.7	0.0203355	0.105298	0.0262741	0.0432488	39.6439	35.2104	48.3712	58.4538	3349.9	2731.1	2337.4	3449.3	0.0118344	0.0128923	0.0206948	0.0169468	12.365	11.678	19.715	11.83	0.18	0.05	2.7	2.345	1.3	1.445	35.835	34.4	3	2	2	1	1	2
Ecologic 825/FOS	21.9055	Male	25.4694	7.15725	3.90484	7.02683	12.4103	12.1285	11.7685	17.2405	18.8797	406.4	307.4	489.7	427.4	0.029843	0.0382888	0.0352059	0.0441699	29.6127	34.237	28.1916	66.3957	2307	2826.4	2133.1	2219.8	0.0128358	0.0121134	0.0132163	0.0299106	13.764	17.167	0.73	1.24	0.11	0.075	0.315	OOR<	1.935	0.965	53.275	22.66	1	1	1	1	1	1
Ecologic 825/FOS	20.0821	Male	21.6049	8.9279	21.9739	103.944	6.42639	6.05292	16.8654	7.01344	7.7149	231.9	165.7	139.7	110.5	0.0260995	0.101753	0.0502215	0.0698241	34.3381	53.4651	28.5258	56.9194	2496.9	3718.1	3004.4	3916.7	0.0137523	0.0143798	0.00949452	0.0145326	7.465	10.665	7.455	10.315	0.05	0.315	1.665	0.53	0.955	1.97	25.805	24.8	1	1	1	1	1	1
Control	18.8556	Male	23.4509	3.5601	9.29206	8.52196	8.04525	6.25542	18.6789	14.3936	16.788	298.6	259.4	605.5	265.5	0.0209524	0.0720065	0.0237704	0.0632378	168.68	44.4453	114.626	72.9957	2971.5	1610.5	2705	3219	0.0567658	0.0275978	0.042375	0.0226762	14.708	15.051	1.75	1.815	0.085	0.055	0.4	0.3	0.705	0.91	13.725	10.575	1	1	1	1	1	1
Ecologic 825/FOS	21.8152	Female	20.202	15.3033	11.1673	36.5222	15.0181	6.38597	0	6.6408	17.1929	381.2	476.9	370.6	367.3	0.0167533	0	0.0179187	0.0468038	68.7884	52.8238	95.338	64.3374	3068.6	771	2669.6	3418.1	0.0224166	0.0685091	0.0357121	0.0188226	14.757	14.924	1.75	2.94	0.04	0.13	0.915	0.625	0.705	1.905	19.9	22.65	1	1	2	1	1	1
Control	20.5667	Female	21.3068	6.06822	7.01507	6.99584	14.772	5.71728	11.0776	7.93551	14.5545	214.5	262.4	400.8	315.3	0.0266591	0.0422147	0.0198009	0.0461621	48.5626	37.9266	37.6802	47.7706	3286.5	2977.9	2860	3376.9	0.0147764	0.0127362	0.013175	0.0141463	11.769	13.633	1.485	1.75	0.105	0.02	0.09	0.01	1.69	1.655	13.48	19.445	1	1	1	1	1	1
Ecologic 825/FOS	19.3429	Male	22.5509	7.32079	3.92081	10.1186	11.8037	12.9083	20.9702	7.07936	36.999	285.3	335.9	210.7	470.1	0.0452472	0.0624326	0.0335924	0.0787078	69.7441	40.2477	35.1827	179.811	3257.3	2864.1	2408.3	3892.2	0.0214113	0.0140526	0.0146092	0.0461983	11.699	8.704	3.585	3.515	0.115	0.205	0.025	0.23	1.09	1.745	35.1	36.73	1	1	1	1	1	1
Control	22.9021	Male	24.2123	10.1224	10.045	8.86129	11.5216	19.035	34.5993	13.0517	30.6611	507.9	528.3	329.6	451.2	0.0374743	0.0654901	0.0395937	0.0679494	88.4102	40.8721	67.3077	58.0895	3452.7	2070.8	2460.8	2122.7	0.0256063	0.0197376	0.0273524	0.0273658	11.041	14.836	1.75	4.13	0.05	0.02	0.29	OOR<	0.855	0.975	19.595	18.275	2	2	1	1	1	1
Ecologic 825/FOS	28.4353	Male	23.939	6.21868	54.7492	13.8691	27.9051	24.0619	10.4904	10.2469	9.65808	481.5	217.2	395	373.3	0.0499757	0.0482977	0.0259435	0.0258751	56.7962	55.1116	41.9136	50.5892	3325.7	3386.1	3151.5	3504.7	0.0170782	0.0162759	0.0132996	0.0144347	14.965	30.196	1.24	2.325	0.055	0.045	OOR<	OOR<	0.98	0.51	15.79	14.8	2	1	3	2	1	2
Control	19.7317	Female	24.4473	4.56768	8.48143	11.1896	4.60886	5.19108	7.32063	3.85621	7.47091	220.3	168.9	150.9	177.4	0.0235652	0.043353	0.0255469	0.0421176	25.8666	37.799	32.7468	42.3991	2512.4	3410.6	2879.1	2675.1	0.0102956	0.011083	0.0113739	0.0158497	9.637	16.654	0.975	0.73	0.11	0.08	0.17	0.01	0.815	0.475	9.955	9.295	1	1	1	1	1	1
Ecologic 825/FOS	18.8419	Female	23.04	26.1216	9.45621	6.01761	74.8181	22.6863	24.8525	10.4677	13.7591	652.9	383.7	399.5	352.3	0.0347466	0.0647772	0.0262042	0.039051	77.138	44.1371	81.401	42.8603	2440.7	1692.1	2915.9	2210.8	0.031605	0.0260847	0.027916	0.019387	16.765	9.704	4.255	1.75	0.08	0.09	0.44	0.24	1.355	1.03	21.145	26.805	1	1	1	2	1	2
Control	29.7166	Female	24.0346	16.4917	15.1623	20.2163	24.6992	6.91085	14.395	14.0003	23.633	274.4	230	308.9	241.7	0.0251814	0.0625994	0.0453195	0.0977766	29.3887	49.5488	40.4892	39.3215	1784.1	2195.5	1880.9	2884.3	0.0164721	0.0225683	0.0215267	0.0136328	17.953	12.294	8.905	6.14	0.125	0.145	0.345	0.5	2.605	2.27	25.25	26.8	1	1	1	1	1	1
Ecologic 825/FOS	20.3422	Male	24.6914	5.15641	17.9891	11.9128	7.66048	18.3641	34.8275	23.6099	18.6251	755	294.1	417.9	298	0.0243238	0.118408	0.0564976	0.0625014	61.7855	110.121	36.1526	29.3411	2712.7	2466.2	3250.1	3433	0.0227765	0.0446517	0.0111236	0.00854688	12.954	11.241	0.73	3.2	0.175	0.095	1.23	0.295	1.485	1.005	26.105	27.58	2	1	1	1	1	1
Control	23.6605	Female	27.3588	7.40529	8.50631	10.8585	5.94863	4.97466	9.96497	9.83518	9.84947	216.1	243.9	462	321.3	0.0230161	0.0408543	0.0212888	0.0306564	39.3172	61.3394	54.7807	119.65	2423.6	2835.7	3014.5	3581.7	0.0162226	0.0216315	0.0181726	0.0334065	14.927	7.702	0.73	0.73	0.045	0.075	OOR<	OOR<	0.655	0.74	9.265	18.835	3	3	1	1	3	2
				Legend gastrointestinal permeability analyses:																												Legend plasma analyses:
				T1=baseline without indomethacin																												T1=baseline
				T2=baseline indomethacin challenge																												T2=end
				T3=end without indomethacin																												OOR< means Out Of Range below
				T4=end indomethacin challenge
[truncated: 14 more columns]

## Sheet: Data underlying averages
PP	Day	Abdominal discomfort	Abdominal pain	Abdominal distension	Constipation	Diarrhea	Flatulence	Eructation	Nausea	Total discomfort	Stool frequency
1	1	1	1	1	2	1	1	1	1	1	1
1	2	1	1	1	1	1	1	1	1	1	1
1	3	1	1	1	1	1	1	1	1	1	1
1	4	2	1	1	2	1	1	1	1	1	1
1	5	2	1	1	1	1	1	2	1	1	2
1	6	1	1	1	1	1	1	1	1	1	1
1	7	1	1	1	1	1	1	1	1	1	1
1	8	3	2	2	1	1	1	1	1	2	2
1	9	2	2	2	1	1	1	1	1	2	1
1	10	2	2	2	1	1	2	1	1	2	1
1	11	2	1	1	1	1	1	1	1	1	2
1	12	1	1	1	1	1	1	1	1	1	0
1	13	2	1	1	1	1	1	1	1	1	1
1	14	1	1	1	1	1	1	1	1	1	0
	Average	1.57143	1.21429	1.21429	1.14286	1	1.07143	1.07143	1	1.21429	1.07143
3	1	1	1	1	1	1	1	1	1	1	1
3	2	1	1	1	1	1	1	1	1	1	1
3	3	1	1	1	1	1	1	1	1	1	1
3	4	1	1	1	1	1	1	1	1	1	1
3	5	1	1	1	1	1	1	1	1	1	1
3	6	1	1	1	1	1	1	1	1	1	1
3	7	1	1	1	1	1	1	1	1	1	1
3	8	1	1	1	1	1	1	1	1	1	1
3	9	1	1	1	1	1	1	1	1	1	1
3	10	1	3	1	1	1	2	1	1	1	1
3	11	1	3	1	1	1	1	1	1	1	1
3	12	1	1	1	1	1	1	1	1	1	0
3	13	1	1	1	1	1	1	1	1	1	2
3	14	1	1	1	1	1	1	1	1	1	1
	Average	1	1.28571	1	1	1	1.07143	1	1	1	1
4	1	3	3	3	1	1	1	2	3	3	3
4	2	1	1	1	2	1	1	1	1	1	3
4	3	1	1	1	3	1	2	1	1	1	3
4	4	1	1	1	4	1	2	1	1	3	4
4	5	1	1	1	1	1	1	1	1	1	3
4	6	1	1	1	1	1	3	1	1	1	3
4	7	1	1	1	2	1	3	1	1	1	3
4	8	1	1	1	2	1	2	1	1	1	2
4	9	1	1	1	3	1	2	1	1	2	3
4	10	1	1	1	2	1	2	1	1	2	2
4	11	1	1	1	2	1	4	2	1	2	3
4	12	2	2	1	2	1	3	1	1	2	5
4	13	1	1	1	1	1	1	1	1	1	2
4	14	1	1	1	2	2	1	1	1	1	3
	Average	1.21429	1.21429	1.14286	2	1.07143	2	1.14286	1.14286	1.57143	3
6	1	1	1	1	1	1	2	1	1	1	1
6	2	1	1	1	1	1	1	1	1	1	0
6	3	1	1	1	1	1	1	1	1	1	1
6	4	3	2	1	1	3	2	1	2	2	1
6	5	1	1	1	1	1	1	1	1	1	0
6	6	1	1	1	1	1	1	1	1	1	1
6	7	1	1	1	1	1	1	1	1	1	0
6	8	2	2	1	1	1	1	1	1	2	1
6	9	1	1	1	1	1	1	1	1	1	1
6	10	2	2	1	1	1	1	1	1	2	1
6	11	1	1	1	1	1	1	1	1	1	0
6	12	1	1	1	1	1	1	1	1	1	0
6	13	1	1	1	1	1	1	1	1	1	1
6	14	1	1	1	1	1	1	1	1	1	1
	Average	1.28571	1.21429	1	1	1.14286	1.14286	1	1.07143	1.21429	0.642857
7	1	2	2	1	1	1	4	2	1	2	1
7	2	2	1	1	1	1	4	2	1	2	0
7	3	4	4	1	1	3	4	1	1	4	2
7	4	1	2	1	1	1	4	1	1	1	0
7	5	2	2	1	1	1	3	2	1	2	0
7	6	3	2	1	1	1	4	3	1	3	1
7	7	1	3	3	1	1	5	3	1	3	0
7	8	1	2	1	1	1	2	2	1	2	2
7	9	2	3	3	1	1	3	2	1	2	0
7	10	2	3	2	1	1	2	2	1	2	1
7	11	2	4	1	1	1	5	2	1	3	1
7	12	3	2	1	1	1	4	3	1	3	2
7	13	1	3	1	1	1	4	3	1	2	0
7	14	4	4	4	4	1	1	1	1	3	1
	Average	2.14286	2.64286	1.57143	1.21429	1.14286	3.5	2.07143	1	2.42857	0.785714
8	1	1	1	1	1	1	1	1	1	1	1
8	2	1	1	1	1	1	3	1	1	1	2
8	3	1	1	1	1	1	1	1	1	1	2
8	4	1	1	1	1	1	2	1	1	1	2
8	5	1	1	1	1	1	1	1	1	1	1
8	6	1	1	1	1	1	2	1	1	1	2
8	7	1	1	1	1	1	2	1	1	1	2
8	8	1	1	1	1	1	1	1	1	1	2
8	9	1	1	1	1	1	2	1	1	1	2
8	10	1	1	1	1	1	1	1	1	1	1
8	11	1	1	1	1	1	1	1	1	1	1
8	12	1	1	1	1	1	1	1	1	1	3
8	13	1	1	1	1	1	2	1	1	1	2
8	14	1	1	1	1	1	2	1	1	1	2
	Average	1	1	1	1	1	1.57143	1	1	1	1.78571
9	1	2	1	2	1	1	2	2	1	2	1
9	2	1	1	1	1	1	1	1	1	1	2
9	3	1	1	1	1	1	2	1	1	1	1
9	4	2	1	2	1	1	2	1	1	1	1
9	5	1	1	1	1	1	1	1	1	1	1
9	6	1	1	2	2	1	1	1	1	1	1
9	7	3	1	3	2	2	3	1	1	3	1
9	8	2	1	2	1	3	2	1	1	2	2
9	9	2	1	2	1	1	1	1	1	1	1
9	10	2	1	2	1	1	2	2	1	1	1
9	11	2	1	3	1	1	3	1	1	2	1
9	12	2	1	2	1	1	1	1	1	2	1
9	13	2	1	2	1	1	2	1	1	2	1
9	14	2	1	3	1	1	2	1	1	2	1
	Average	1.78571	1	2	1.14286	1.21429	1.78571	1.14286	1	1.57143	1.14286
10	1	1	1	1	1	1	1	2	1	1	1
10	2	1	1	1	1	1	1	2	1	1	1
10	3	1	1	1	1	1	1	2	1	1	1
10	4	1	1	1	1	1	1	2	1	1	1
10	5	1	1	1	1	1	1	2	1	1	1
10	6	1	1	1	1	1	1	2	1	1	1
10	7	1	1	1	1	1	1	2	1	1	1
10	8	3	1	2	1	2	4	2	1	3	1
10	9	3	1	2	1	2	4	2	1	3	1
10	10	1	1	1	1	1	1	2	1	1	1
10	11	1	1	1	1	1	1	2	1	1	1
10	12	1	1	1	1	1	1	2	1	1	1
10	13	1	1	1	1	1	1	2	1	1	1
10	14	1	1	1	1	1	1	2	1	1	1
	Average	1.28571	1	1.14286	1	1.14286	1.42857	2	1	1.28571	1
11	1	1	2	1	1	1	1	1	1	1	1
11	2	1	1	1	1	1	1	1	1	1	3
11	3	1	1	1	1	1	1	1	1	1	2
11	4	1	1	1	1	1	1	1	1	1	1
11	5	1	1	1	1	1	1	1	1	1	1
11	6	1	1	1	1	1	1	1	1	1	2
11	7	1	1	1	1	1	1	1	1	1	1
11	8	1	1	1	1	1	2	1	1	1	1
11	9	1	1	1	1	1	1	1	1	1	1
11	10	1	1	1	1	1	1	1	1	1	1
11	11	1	1	1	1	1	2	1	1	1	1
11	12	1	1	1	1	1	1	1	1	1	1
11	13	1	1	1	1	1	1	1	1	1	2
11	14	1	1	1	1	1	1	1	1	1	2
	Average	1	1.07143	1	1	1	1.14286	1	1	1	1.42857
12	1	1	1	1	1	1	1	1	1	1	1
12	2	1	1	1	1	1	1	1	1	1	1
12	3	1	1	1	1	1	2	1	1	1	2
12	4	1	1	1	1	3	1	1	1	1	3
12	5	1	1	1	1	1	1	1	1	1	1
12	6	1	1	1	1	1	1	1	1	1	0
12	7	1	1	1	1	1	1	1	1	1	1
12	8	1	1	1	1	1	1	1	1	1	1
12	9	1	1	1	1	1	1	1	1	1	2
12	10	1	1	1	1	1	1	1	1	1	1
12	11	1	1	1	1	1	1	1	1	1	2
12	12	1	1	1	1	1	1	1	1	1	2
12	13	1	1	1	1	1	1	1	1	1	1
12	14	1	1	1	1	1	2	1	1	1	1
	Average	1	1	1	1	1.14286	1.14286	1	1	1	1.35714
13	1	1	1	2	1	1	1	1	1	1	1
13	2	2	2	2	1	1	1	1	2	2	2
13	3	1	2	2	1	1	1	1	1	1	2
13	4	2	2	2	2	1	2	1	2	2	3
13	5	1	2	2	1	1	2	1	1	1	1
13	6	1	1	1	1	1	1	1	1	1	1
13	7	1	1	2	1	1	1	1	1	1	2
13	8	2	2	2	2	1	1	1	1	2	2
13	9	2	2	1	1	1	1	1	1	1	1
13	10	1	2	2	1	2	2	1	1	2	2
13	11	2	3	3	2	1	2	1	2	2	3
13	12	1	1	1	1	1	1	1	1	1	2
13	13	2	1	2	1	1	2	1	1	1	2
13	14	2	1	2	1	1	2	1	2	2	2
	Average	1.5	1.64286	1.85714	1.21429	1.07143	1.42857	1	1.28571	1.42857	1.85714
14	1	1	1	2	1	1	2	1	1	2	0
14	2	2	1	3	1	1	3	1	1	2	0
14	3	3	3	3	1	1	2	1	1	3	1
14	4	2	2	2	1	1	2	1	1	2	1
14	5	3	3	4	1	1	2	1	1	3	0
14	6	2	1	3	1	1	2	1	1	2	0
14	7	2	1	4	1	1	2	1	1	3	0
14	8	2	2	4	1	1	2	1	1	3	1
14	9	2	1	2	1	1	1	1	1	2	0
14	10	3	2	4	1	1	3	1	1	3	0
14	11	1	1	2	1	1	2	1	1	2	1
14	12	1	1	1	1	1	2	1	1	1	0
14	13	1	1	1	1	1	1	1	1	1	1
14	14	1	1	1	1	1	2	1	1	1	0
	Average	1.85714	1.5	2.57143	1	1	2	1	1	2.14286	0.357143
15	1	1	1	1	1	1	2	1	1	1	1
15	2	1	1	1	1	1	1	1	1	1	1
15	3	1	1	1	1	1	1	1	1	1	1
15	4	1	1	1	1	1	1	1	1	1	1
15	5	1	1	1	1	1	1	2	1	1	1
15	6	1	1	1	1	1	1	2	1	1	1
15	7	1	1	1	1	1	1	2	1	1	4
15	8	1	1	1	1	1	1	1	1	1	1
15	9	1	1	1	1	1	1	1	1	1	0
15	10	1	1	1	1	1	1	1	1	1	1
15	11	1	1	1	1	1	2	1	1	1	1
15	12	1	1	1	1	1	1	1	1	1	1
15	13	1	1	1	1	1	1	1	1	1	1
15	14	1	1	1	1	1	1	1	1	1	1
	Average	1	1	1	1	1	1.14286	1.21429	1	1	1.14286
16	1	1	1	1	1	1	2	1	1	1	2
16	2	1	1	1	1	1	1	1	1	1	1
16	3	1	1	1	1	2	1	1	1	1	2
16	4	1	1	1	1	1	1	1	1	1	1
16	5	1	1	1	1	1	1	1	1	1	1
16	6	1	1	1	1	3	1	1	1	2	4
16	7	2	1	1	1	2	1	1	1	2	3
16	8	1	1	1	1	1	1	1	1	1	0
16	9	2	1	1	1	2	1	1	1	1	2
16	10	3	2	2	1	2	1	1	1	2	3
16	11	3	3	2	1	2	1	1	1	2	3
16	12	2	1	1	1	1	1	1	1	1	1
16	13	1	1	1	1	1	1	1	1	1	1
16	14	1	1	1	1	1	1	1	1	1	2
	Average	1.5	1.21429	1.14286	1	1.5	1.07143	1	1	1.28571	1.85714
17	1	1	2	2	2	1	1	1	2	2	1
17	2	2	1	3	2	1	2	1	3	2	1
17	3	2	2	2	1	2	2	1	1	2	2
17	4	1	1	1	1	2	2	2	1	2	0
17	5	2	2	3	2	3	3	2	2	2	2
17	6	2	1	3	1	2	4	1	1	3	3
17	7	1	1	2	1	1	2	1	2	1	1
17	8	2	1	1	2	1	2	2	2	2	1
17	9	2	1	1	1	2	2	1	2	2	2
17	10	2	2	2	2	1	1	3	2	2	1
17	11	1	1	1	1	2	2	1	1	1	1
17	12	1	2	1	1	1	2	2	1	1	2
17	13	2	2	2	1	1	2	3	3	3	1
17	14	3	2	3	1	1	3	3	2	3	1
	Average	1.71429	1.5	1.92857	1.35714	1.5	2.14286	1.71429	1.78571	2	1.35714
18	1	2	1	1	1	1	2	1	1	1	0
18	2	1	1	1	1	1	1	1	1	1	1
18	3	1	1	2	1	1	2	1	2	2	0
18	4	1	2	1	1	1	2	1	1	1	0
18	5	1	1	2	2	1	2	1	1	2	1
18	6	1	2	1	1	1	1	1	1	1	1
18	7	1	1	1	1	3	2	1	1	2	2
18	8	1	1	1	1	2	2	1	1	2	1
18	9	1	1	1	1	1	1	1	1	1	0
18	10	2	1	1	1	2	1	1	1	1	1
18	11	1	1	1	2	1	1	1	1	1	0
18	12	2	1	2	2	1	1	1	1	2	0
18	13	1	1	1	1	1	1	1	2	1	1
18	14	1	1	1	1	1	1	1	1	1	0
	Average	1.21429	1.14286	1.21429	1.21429	1.28571	1.42857	1	1.14286	1.35714	0.571429
19	1	4	4	4	3	1	4	2	2	4	2
19	2	2	1	3	2	1	3	2	2	2	2
19	3	2	1	2	2	1	2	1	2	2	2
19	4	2	1	2	1	1	2	1	2	2	1
19	5	4	3	4	2	3	4	3	3	4	2
19	6	2	1	2	2	1	2	1	1	2	1
19	7	2	1	2	2	1	2	1	1	2	2
19	8	2	1	2	1	1	1	1	1	2	1
19	9	1	1	1	1	1	1	1	1	1	1
19	10	1	1	2	2	1	2	1	1	2	1
19	11	1	1	2	1	1	2	1	1	2	1
19	12	1	1	2	2	1	2	1	1	1	2
19	13	2	1	2	2	1	1	1	1	1	2
19	14	1	1	1	2	1	2	1	1	1	1
	Average	1.92857	1.35714	2.21429	1.78571	1.14286	2.14286	1.28571	1.42857	2	1.5
20	1	1	1	1	1	1	1	1	1	1	3
20	2	1	1	1	1	1	1	1	1	1	2
20	3	1	1	1	1	1	1	1	1	1	1
20	4	1	1	1	1	1	1	1	1	1	1
20	5	1	1	1	1	1	1	1	1	1	1
20	6	1	1	1	1	1	1	1	1	1	1
20	7	1	1	1	1	1	1	1	1	1	2
20	8	1	1	1	1	1	1	1	1	1	2
20	9	1	2	1	1	1	1	1	1	1	3
20	10	1	1	1	1	1	1	1	1	1	1
20	11	1	1	1	1	1	2	1	1	1	0
20	12	1	1	1	1	1	1	1	1	1	1
20	13	1	1	1	1	1	1	1	1	1	2
20	14	1	1	1	1	2	1	1	1	1	2
	Average	1	1.07143	1	1	1.07143	1.07143	1	1	1	1.57143
21	1	2	1	1	1	1	1	1	1	1	1
21	2	1	1	1	1	1	1	1	1	1	1
21	3	1	1	2	1	1	2	1	1	2	1
21	4	1	1	2	1	1	2	1	1	2	1
21	5	2	1	2	1	1	2	1	1	2	2
21	6	3	1	3	1	3	3	1	1	3	2
21	7	2	1	3	1	3	4	1	1	3	2
21	8	2	1	3	1	3	3	1	2	3	1
21	9	2	1	4	1	3	4	1	2	3	2
21	10	2	1	2	1	2	3	1	1	2	1
21	11	2	1	3	1	3	4	2	1	3	2
21	12	2	1	2	1	2	3	2	1	2	1
21	13	3	2	3	2	1	3	2	2	4	0
21	14	2	1	2	2	1	3	1	1	2	1
	Average	1.92857	1.07143	2.35714	1.14286	1.85714	2.71429	1.21429	1.21429	2.35714	1.28571
22	1	1	1	1	1	1	2	1	1	1	0
22	2	1	1	1	1	1	2	1	1	1	1
22	3	1	1	1	1	2	1	1	1	1	1
22	4	1	1	1	1	1	2	2	1	1	1
22	5	1	1	1	1	1	2	1	1	1	1
22	6	1	1	1	1	1	4	1	1	1	1
22	7	1	1	1	1	1	4	1	1	1	1
22	8	1	1	1	1	1	3	1	1	1	1
22	9	1	1	1	1	1	3	1	1	1	1
22	10	1	1	1	1	1	2	1	1	1	1
22	11	1	1	1	1	1	2	1	1	1	1
22	12	1	1	1	1	1	3	2	1	1	1
22	13	1	1	1	1	1	3	1	1	1	1
22	14	1	1	1	1	1	3	1	1	1	0
	Average	1	1	1	1	1.07143	2.57143	1.14286	1	1	0.857143
